# Supplementary material for: Modeling of Charge Injection, Recombination, and Diffusion in Complete Perovskite Solar Cells on Short Time Scales
Source: Materials (Basel). 2023 Nov 10;16(22):7110. doi: 10.3390/ma16227110 (PMC10672245; doi:10.3390/ma16227110)
Supplement: Supplementary file 1 [file materials-16-07110-s001.zip]

Archive with 1 entries (1 files):
- materials-2693068-supplementary.pdf
